# Supplementary material for: Inverse Association Between Composite Dietary Antioxidant Index and Prevalence of Pelvic Inflammatory Disease Among Women: A Cross-Sectional Study of NHANES 2013–2018
Source: Healthcare (Basel). 2026 Jun 12;14(12):1682. doi: 10.3390/healthcare14121682 (PMC13299228; doi:10.3390/healthcare14121682)
Supplement: Supplementary file 1 [file healthcare-14-01682-s001.zip]

Archive with 1 entries (1 files):
- healthcare-4319609-Table S1.xlsx
