# Supplementary material for: Inverse Association Between Composite Dietary Antioxidant Index and Prevalence of Pelvic Inflammatory Disease Among Women: A Cross-Sectional Study of NHANES 2013–2018
Source: Healthcare (Basel). 2026 Jun 12;14(12):1682. doi: 10.3390/healthcare14121682 (PMC13299228; doi:10.3390/healthcare14121682)
Supplement: Supplementary file 1 [file healthcare-14-01682-s001.zip › healthcare-4319609-Table S1.xlsx]

## Sheet: Baseline_Comparison
Characteristic	Level	Included (n=4,539)	Excluded RHQ078-eligible (n=895)	P value	Test
Age, years		38.31 (12.40); n=4,539	36.96 (12.10); n=895	0.002	Welch z approximation
Race/ethnicity				<0.001	Chi-square
	Mexican American	733 (16.1%)	176 (19.7%)
	Other Hispanic	490 (10.8%)	99 (11.1%)
	Non-Hispanic White	1,565 (34.5%)	244 (27.3%)
	Non-Hispanic Black	1,043 (23.0%)	170 (19.0%)
	Other race / multiracial	708 (15.6%)	206 (23.0%)
	Missing/unknown	0 (0.0%)	0 (0.0%)
Education level				<0.001	Chi-square
	Less than high school	653 (14.4%)	186 (20.8%)
	High school graduate/GED	856 (18.9%)	164 (18.3%)
	More than high school	2,684 (59.1%)	473 (52.8%)
	Missing/unknown	346 (7.6%)	72 (8.0%)
Marital status				0.506	Chi-square
	Married/living with partner	2,469 (54.4%)	464 (51.8%)
	Divorced/separated/widowed	736 (16.2%)	147 (16.4%)
	Never married	989 (21.8%)	212 (23.7%)
	Missing/unknown	345 (7.6%)	72 (8.0%)
Poverty income ratio		2.43 (1.64); n=4,165	2.25 (1.63); n=785	0.004	Welch z approximation
PIR category				<0.001	Chi-square
	Low (<1.35)	1,474 (32.5%)	307 (34.3%)
	Medium (1.35-3.0)	1,219 (26.9%)	230 (25.7%)
	High (>3.0)	1,472 (32.4%)	248 (27.7%)
	Missing/unknown	374 (8.2%)	110 (12.3%)
BMI, kg/m^2		30.09 (8.44); n=4,502	28.88 (8.03); n=877	<0.001	Welch z approximation
BMI category				<0.001	Chi-square
	Normal weight (<25)	1,425 (31.4%)	334 (37.3%)
	Overweight (25-30)	1,130 (24.9%)	210 (23.5%)
	Obese (>30)	1,947 (42.9%)	333 (37.2%)
	Missing/unknown	37 (0.8%)	18 (2.0%)
Smoking status				<0.001	Chi-square
	never	3,163 (69.7%)	630 (70.4%)
	former	597 (13.2%)	77 (8.6%)
	current	779 (17.2%)	186 (20.8%)
	Missing/unknown	0 (0.0%)	2 (0.2%)
Regular menstrual cycle in past 12 months				<0.001	Chi-square
	Yes	3,166 (69.8%)	666 (74.4%)
	No	1,373 (30.2%)	225 (25.1%)
	Missing/unknown	0 (0.0%)	4 (0.4%)
Diabetes				0.669	Chi-square
	Yes	344 (7.6%)	63 (7.0%)
	No	4,098 (90.3%)	811 (90.6%)
	Borderline	93 (2.0%)	19 (2.1%)
	Missing/unknown	4 (0.1%)	2 (0.2%)
Hypertension				0.255	Chi-square
	Yes	1,044 (23.0%)	185 (20.7%)
	No	3,493 (77.0%)	710 (79.3%)
	Missing/unknown	2 (0.0%)	0 (0.0%)
RHQ078 PID response				<0.001	Chi-square
	Yes	255 (5.6%)	48 (5.4%)
	No	4,284 (94.4%)	805 (89.9%)
	Refused	0 (0.0%)	2 (0.2%)
	Don't know	0 (0.0%)	40 (4.5%)
	Missing/unknown	0 (0.0%)	0 (0.0%)
CDAI availability				<0.001	Chi-square
	Available	4,539 (100.0%)	32 (3.6%)
	Missing	0 (0.0%)	863 (96.4%)
CDAI among available values		0.64 (4.13); n=4,539	1.13 (4.39); n=32	0.528	Welch z approximation

## Sheet: Strict_Sample_Flow
Criterion	N
Female participants with non-system-missing RHQ078	5434
Included in final analytic sample	4539
Excluded RHQ078-eligible women	895
Among excluded: RHQ078 refused/don't know	42
Among excluded: missing CDAI	863
Among excluded: missing smoking status	2
Among excluded: valid PID but missing CDAI or smoking	853

## Sheet: Notes
Note
Strict eligible cohort was defined as women with non-system-missing RHQ078 values (1=yes, 2=no, 7=refused, 9=don't know), corresponding to women who entered the RHQ078 applicable questionnaire item.
Included women were RHQ078-eligible women with PID response in {1, 2}, non-missing CDAI from D:/R work/CDAI.csv, and non-missing three-category smoking status.
Excluded RHQ078-eligible women were not included because of refused/don't know RHQ078, missing CDAI, and/or missing smoking status.
Categorical percentages use each group total as denominator and retain Missing/unknown as a displayed level.
P values are unweighted: Welch z approximation for continuous variables and chi-square tests for categorical variables.
